# Supplementary material for: Nanoparticle-Mediated Angiotensin-(1-9) Drug Delivery for the Treatment of Cardiac Hypertrophy
Source: Pharmaceutics. 2021 Jun 1;13(6):822. doi: 10.3390/pharmaceutics13060822 (PMC8228229; doi:10.3390/pharmaceutics13060822)
Supplement: Supplementary file 1 [file pharmaceutics-13-00822-s001.zip]

Archive with 1 entries (1 files):
- pharmaceutics-1218230-supplementary.pdf
